# Supplementary material for: Chromosome Segregation–1–like Gene Participates in Ferroptosis in Human Ovarian Granulosa Cells via Nucleocytoplasmic Transport
Source: Antioxidants (Basel). 2024 Jul 28;13(8):911. doi: 10.3390/antiox13080911 (PMC11352033; doi:10.3390/antiox13080911)
Supplement: Supplementary file 1 [file antioxidants-13-00911-s001.zip]

Archive with 5 entries (5 files):
- Figure S1.tif
- Figure S2.tif
- microphotographs from TEM.zip
- microphotographs from the immunofluorescence.zip
- supplement tables.pdf
